# Supplementary material for: Angiotensin II/Angiotensin I Ratio as a New Pharmacodynamic Parameter for Population Modelling in Healthy Adults and Children with Heart Failure Treated with Enalapril
Source: Pharmaceutics. 2025 Oct 18;17(10):1345. doi: 10.3390/pharmaceutics17101345 (PMC12567347; doi:10.3390/pharmaceutics17101345)
Supplement: Supplementary file 1 [file pharmaceutics-17-01345-s001.zip]

Archive with 1 entries (1 files):
- pharmaceutics-3877266-supplementary.pdf
